# Supplementary material for: Variation in the sacrum of phytosaurs: New evidence from a partial skeleton of Machaeroprosopus mccauleyi
Source: J Anat. 2024 Jan 29;244(6):959–76. doi: 10.1111/joa.14007 (PMC11095306; doi:10.1111/joa.14007)
Supplement: Supplementary file 1 — Table S1. [file JOA-244-959-s002.xlsx]

## Sheet: Sheet1
Specimen	Locality	Formation	Taxon	Elements Examined	Dorsosacral Present	Reference
AMNH FARB 3060	Ward Bone Bed near Cameron, AZ	Blue Mesa Member, Chinle Formation	Smilosuchus gregorii	Right and left ilia	Yes	Colbert, 1947; Parker, 2005
MCCDM “Redonda Formation phytosaur”	Quay County, NM	Redonda Formation (Duke Ranch Member)	‘Redondasaurus’?	Primordial first sacral vertebra and ribs	Yes	Spielmann and Lucas (2012) (location)
NMMNH P-17874	Lamy area, Santa Fe County, NM	Garita Creek Formation	Phytosauria indet.	Partial ilium (right), ilium fragment (left)	Yes	Lucas and Hunt (1993)
NMMNH P-20852	Barranca Creek, Quay County, NM	Lower Bull Canyon Formation	Machaeroprosopus buceros	Sacral vertebrae, right second sacral rib, both ilia	Yes	Hunt (1991)
NMMNH P-28906	Cibola County, NM	Chinle Formation (Bluewater Creek Member)	Smilosuchus sp. (no associated skull; assignment based on ilium)	Complete sacrum and right ilium	Yes	Heckert (1999)
NMMNH P-69238	Snyder Quarry, Rio Arriba County, NM	Chinle Formation (Petrified Forest Member)	Machaeroprosopus buceros	Ilium (left)	Possibly
PEFO 34842	Petrified Forest National Park, AZ	Chinle Formation (top of Blue Mesa Member)	Smilosuchus adamanensis	Complete sacrum and both ilia	Yes	Griffin et al. (2017)
TTU P11351	Crosby County, TX	Tecovas Formation (Dockum Group)	Phytosauria indet.	Primordial second sacral vertebra and ribs	Unknown
TTU P14494	Macy Ranch, Garza County, TX	Cooper Canyon Formation (upper unit; Dockum Group)	‘Pseudopalatinae’ (Mystriosuchini) indet.	Dorsosacral and primordial first sacral vertebrae and ribs	Yes	Martz (2008) (site and stratigraphy)
UCMP 25956	Placerias Quarry, Apache County, AZ	Chinle Formation (Blue Mesa Member?)	Phytosauria indet.	Ilium (right)	Yes
UCMP 25973	Placerias Quarry, Apache County, AZ	Chinle Formation (Blue Mesa Member?)	Phytosauria indet.	Ilium (right)	Possibly
UCMP 26699	Blue Forest, Petrified Forest National Park, AZ	Chinle Formation (top of Blue Mesa Member)	Smilosuchus adamanensis (holotype)	Complete primordial sacral vertebrae	Possibly	Griffin et al. (2017), Parker and Martz (2010), Camp (1930)
UCMP 27036	NE of St. Johns, AZ	Chinle Formation (Blue Mesa Member)	‘Machaeroprosopus’ zunii (holotype)	Complete primordial sacral vertebrae	Possibly	Griffin et al. (2017), Parker (2005), Camp (1930)
UCMP 32408	Placerias Quarry, Apache County, AZ	Chinle Formation (Blue Mesa Member?)	Phytosauria indet.	Ilium (right)	Yes
UCMP 34253	Canjilon Quarry, Rio Arriba County, NM	Chinle Formation (Petrified Forest Member)	Machaeroprosopus pristinus	Complete presacral vertebral column, sacral vertebrae, first two caudal vertebrae	Unknown	Nesbitt (2011), Long and Murry (1995)
UCMP 65267	Apache Canyon, Quay County, NM	Upper Redonda Formation	‘Redondasaurus’ gregorii	Right ilium	Yes	Spielmann and Lucas (2012)
UMMP 9623	Walker Tank, Crosby County, TX	Dockum Group	Phytosauria indet.	Ilium (left)	Possibly
UMMP 9624	Crosby County, TX	Dockum Group	Phytosauria indet.	Ilium (right)	Yes
UMMP 13025	“Sweetly Cruize” (Sierrita de la Cruz) Creek near Rotten Hill, Potter County, TX	Dockum Group (Tecovas Formation?)	Phytosauria indet.	Primordial sacral rib 1 (left), ilium (right)	Possibly
UMMP 13762	Sierrita de la Cruz Creek, north side of Rotten Hill, Potter County, TX	Dockum Group (Tecovas Formation?)	Phytosauria indet.	Primordial sacral vertebra 2 and ribs	Unknown
UMNH VP 26654.16, UMNH VP 26654.139	Indian Creek, San Juan County, UT	Chinle Formation (lower half of the Church Rock Member)	‘Redondasaurus’ sp.	Right and left ilia, respectively	Yes	Location from Irmis, R. (personal communication)
UMNH VP 5028, UMNH VP 5013, UMNH VP 5005, UMNH VP 5014	Calf Mesa, central San Rafael Swell, Emery County, UT	Chinle Formation (base of Petrified Forest Member)	Machaeroprosopus?	Primordial first and second sacral vertebrae, left and right ilia, respectively	Unknown	Lucas et al. (1993)
