# Supplementary material for: Variation in the sacrum of phytosaurs: New evidence from a partial skeleton of Machaeroprosopus mccauleyi
Source: J Anat. 2024 Jan 29;244(6):959–76. doi: 10.1111/joa.14007 (PMC11095306; doi:10.1111/joa.14007)
Supplement: Supplementary file 2 — Table S2. [file JOA-244-959-s003.xlsx]

## Sheet: Sheet1
Measurement	Last Dorsal	Sacral 1	Sacral 2	Caudosacral
Centrum width (anterior)	71.93	71.89 (centrum), 92.16 (centrum and rib flanges)	-	66.11 (centrum only), 88.06 (centrum and rib flanges)
Centrum width (posterior)	-	-	74.84	-
Centrum height (anterior)	70.97	66.95	-	71.28
Centrum height (posterior)	-	-	65.67	-
Centrum length	63.46	71.63	74.55	66.75
Prezygapophyseal width	65.59 (broken)	67.26	52.75	51.43 (broken)
Interzygapophyseal length	80.14	79.83	79.12	76.93
Lamina width	45.23	32.33	33.56	37.74
Transverse process width	78.89 (broken)	94.49	~78.41	80.02
Transverse process length	25.63	44.09	40.09	22.54
Neural spine height	-	101.5	-	135.74
Neural spine length	36.96 (base)	51.02	42.85 (base)	56.54
Neural spine width	12.23 (base)	12.52	13.03 (base)	10.49
Rib Measurements		(Left)	(Left)
Rib height (anterior)		-	29.59
Rib height (mid-length)		39.76	55.51
Rib height (posterior)		-	23.55
Rib width		107.17	102.3 (right)
Rib length		83.2 (at distal maximum)	-
