# Supplementary material for: Variation in the sacrum of phytosaurs: New evidence from a partial skeleton of Machaeroprosopus mccauleyi
Source: J Anat. 2024 Jan 29;244(6):959–76. doi: 10.1111/joa.14007 (PMC11095306; doi:10.1111/joa.14007)
Supplement: Supplementary file 3 — Table S3. [file JOA-244-959-s001.xlsx]

## Sheet: Sheet1
Measurements	V24	V25	V26	V27
Centrum width (anterior)	41.79	-	-	-
Centrum height (anterior)	53.98	-	-	-
Centrum length	49.02	54.12	48.78	-
Prezygapophyseal width	-	-	-	-
Interzygapophyseal length	58.37	48.99	-	-
Lamina width	-	-	-	23.71
Transverse process width	-	-	-	-
Transverse process length	-	-	-	-
Neural spine height	-	-	-	-
Neural spine length	32.62	32.79	35.86	38.71
Neural spine width	7.79	8.16	9.4	9.16
